# Supplementary material for: Gut microbiome diversity is an independent predictor of survival in cervical cancer patients receiving chemoradiation
Source: Commun Biol. 2021 Feb 22;4:237. doi: 10.1038/s42003-021-01741-x (PMC7900251; doi:10.1038/s42003-021-01741-x)
Supplement: Supplementary file 4 — Supplementary Data 1 [file 42003_2021_1741_MOESM4_ESM.xlsx]

## Sheet: Sheet1
pielouroc	RFS_time	RFS_status	OS_status	OS_time	bmirec	Shannonroc	Shannonmed	Pasteurellales	Haemophilus	Veillonella
LOW	6	1	1	10	NORMAL	LOW	LOW	HIGH	LOW	LOW
LOW	44	1	0	52	OVERWEIGHT/OBESE	LOW	LOW	HIGH	NA	HIGH
HIGH	41	0	0	41	OVERWEIGHT/OBESE	HIGH	HIGH	LOW	HIGH	LOW
LOW	3	1	1	6	NORMAL	LOW	LOW	HIGH	HIGH	LOW
LOW	31	1	1	48	NORMAL	LOW	LOW	LOW	HIGH	NA
LOW	9	0	0	9	OVERWEIGHT/OBESE	LOW	LOW	LOW	LOW	HIGH
LOW	45	0	0	45	OVERWEIGHT/OBESE	LOW	LOW	HIGH	LOW	LOW
HIGH	46	0	0	46	NORMAL	HIGH	HIGH	LOW	HIGH	HIGH
LOW	28	1	0	40	OVERWEIGHT/OBESE	LOW	LOW	LOW	LOW	HIGH
LOW	41	0	0	41	OVERWEIGHT/OBESE	LOW	LOW	HIGH	HIGH	HIGH
HIGH	44	0	0	44	NORMAL	HIGH	HIGH	LOW	LOW	HIGH
LOW	24	0	0	24	NORMAL	LOW	LOW	HIGH	HIGH	HIGH
HIGH	43	0	0	43	OVERWEIGHT/OBESE	HIGH	HIGH	LOW	HIGH	LOW
HIGH	9	1	1	14	NORMAL	HIGH	HIGH	LOW	LOW	HIGH
LOW	26	0	0	26	OVERWEIGHT/OBESE	HIGH	LOW	LOW	LOW	LOW
HIGH	41	0	0	41	OVERWEIGHT/OBESE	HIGH	HIGH	HIGH	LOW	LOW
HIGH	41	0	0	41	OVERWEIGHT/OBESE	HIGH	HIGH	LOW	HIGH	LOW
LOW	43	0	0	43	OVERWEIGHT/OBESE	LOW	LOW	LOW	LOW	LOW
HIGH	3	0	0	3	OVERWEIGHT/OBESE	HIGH	HIGH	LOW	HIGH	HIGH
LOW	18	0	1	19	OVERWEIGHT/OBESE	LOW	LOW	HIGH	HIGH	LOW
LOW	28	0	0	28	OVERWEIGHT/OBESE	LOW	LOW	LOW	LOW	HIGH
LOW	14	0	0	14	OVERWEIGHT/OBESE	LOW	LOW	LOW	LOW	LOW
LOW	33	0	0	33	OVERWEIGHT/OBESE	HIGH	HIGH	LOW	LOW	LOW
HIGH	6	1	1	9	OVERWEIGHT/OBESE	HIGH	HIGH	HIGH	LOW	LOW
HIGH	33	0	0	33	OVERWEIGHT/OBESE	HIGH	HIGH	LOW	HIGH	LOW
HIGH	34	0	0	34	OVERWEIGHT/OBESE	HIGH	HIGH	HIGH	HIGH	HIGH
HIGH	28	0	0	28	NORMAL	HIGH	HIGH	HIGH	LOW	HIGH
HIGH	14	0	0	18	OVERWEIGHT/OBESE	HIGH	HIGH	LOW	LOW	HIGH
LOW	31	0	0	31	OVERWEIGHT/OBESE	LOW	LOW	HIGH	LOW	LOW
HIGH	31	0	0	31	OVERWEIGHT/OBESE	HIGH	HIGH	HIGH	LOW	LOW
HIGH	31	0	0	31	OVERWEIGHT/OBESE	HIGH	LOW	LOW	LOW	LOW
LOW	31	0	0	31	OVERWEIGHT/OBESE	HIGH	LOW	LOW	LOW	LOW
HIGH	17	1	0	29	OVERWEIGHT/OBESE	HIGH	HIGH	LOW	HIGH	HIGH
LOW	28	0	0	28	OVERWEIGHT/OBESE	LOW	LOW	LOW	LOW	LOW
HIGH	25	0	0	25	NORMAL	HIGH	HIGH	HIGH	LOW	LOW
LOW	5	1	0	17	OVERWEIGHT/OBESE	HIGH	LOW	LOW	LOW	HIGH
HIGH	25	0	0	25	NORMAL	HIGH	HIGH	HIGH	LOW	HIGH
LOW	8	1	0	11	OVERWEIGHT/OBESE	LOW	LOW	HIGH	HIGH	NA
LOW	25	1	0	26	NORMAL	LOW	LOW	LOW	LOW	HIGH
LOW	8	1	0	17	OVERWEIGHT/OBESE	HIGH	LOW	LOW	HIGH	HIGH
HIGH	17	0	0	17	OVERWEIGHT/OBESE	HIGH	HIGH	LOW	LOW	HIGH
HIGH	5	0	0	5	OVERWEIGHT/OBESE	HIGH	HIGH	HIGH	NA	NA
LOW	19	0	0	19	OVERWEIGHT/OBESE	HIGH	HIGH	LOW	HIGH	HIGH
LOW	20	0	0	20	OVERWEIGHT/OBESE	HIGH	LOW	HIGH	LOW	LOW
HIGH	23	1	0	23	OVERWEIGHT/OBESE	HIGH	HIGH	LOW	LOW	LOW
HIGH	18	0	0	18	NORMAL	HIGH	HIGH	LOW	HIGH	LOW
HIGH	19	0	0	19	NORMAL	HIGH	HIGH	HIGH	LOW	HIGH
HIGH	16	0	0	16	OVERWEIGHT/OBESE	HIGH	HIGH	LOW	HIGH	LOW
LOW	6	1	0	17	NORMAL	LOW	LOW	LOW	LOW	HIGH
HIGH	16	0	0	16	NORMAL	HIGH	HIGH	LOW	LOW	HIGH
LOW	12	0	0	12	OVERWEIGHT/OBESE	LOW	LOW	HIGH	HIGH	LOW
LOW	6	1	1	8	OVERWEIGHT/OBESE	LOW	LOW	LOW	LOW	HIGH
HIGH	10	0	0	10	NORMAL	HIGH	HIGH	LOW	LOW	LOW
